# Supplementary material for: Spatial and Temporal Patterns of Endopolyploidy in Mosses
Source: Genes (Basel). 2020 Dec 27;12(1):27. doi: 10.3390/genes12010027 (PMC7824635; doi:10.3390/genes12010027)
Supplement: Supplementary file 1 [file genes-12-00027-s001.zip]

Archive with 2 entries (1 files):
- Supplementary Table S1/
- Supplementary Table S1/Table S1. Summary of exploratory statistics.xlsx
