# Supplementary material for: Spatial and Temporal Patterns of Endopolyploidy in Mosses
Source: Genes (Basel). 2020 Dec 27;12(1):27. doi: 10.3390/genes12010027 (PMC7824635; doi:10.3390/genes12010027)
Supplement: Supplementary file 1 [file genes-12-00027-s001.zip › Supplementary Table S1/Table S1. Summary of exploratory statistics.xlsx]

## Sheet: Table S1
Spatial and temporal patterns of endopolyploidy in mosses, by Marianna Paľová, Dajana Ručová, Michal Goga, and Vladislav Kolarčik
Table S1. Summary of exploratory statistics
Summary of exploratory statistics in three experiments EXPERIMENT 1 - EXPERIMENT 3. List of taxa studied (Species) are characterized with sample size (No), mean values and standard deviation (Mean±SD), minimal and maximal values (Min-Max) for ploidy classes (1C-16C), and endopolyploidy parameters endoreduplication index (EI), mean C-level (MCL), proportion of cells with endoreduplicated genome (%…
EXPERIMENT 1
						1C	1C	2C	2C	4C	4C	8C	8C	16C	16C	EI	EI	MCL	MCL	%E	%E	E4P	E4P
Species	Thalli part	Stage	Organ	Organ part	No	Mean±SD	Min-Max	Mean±SD	Min-Max	Mean±SD	Min-Max	Mean±SD	Min-Max	Mean±SD	Min-Max	Mean±SD	Min-Max	Mean±SD	Min-Max	Mean±SD	Min-Max	Mean±SD	Min-Max
Polytrichum formosum (M)	BG	NA	NA	NA	8	38.15±12.18	17.92-55.34	29.72±3.34	25.09-33.51	27.14±8.84	15.09-40.10	5.00±2.40	2.14-8.47	0.00±0.00	0.00-0.00	0.99±0.25	0.66-1.39	2.46±0.43	1.91-3.13	61.85±12.18	44.66-82.08	3.32±0.29	2.95-3.65
Polytrichum formosum (M)	MG	NA	NA	NA	8	46.61±3.94	40.20-50.91	28.56±2.04	25.40-31.48	20.91±3.21	16.07-25.08	3.92±0.74	2.87-4.84	0.00±0.00	0.00-0.00	0.82±0.08	0.72-0.94	2.19±0.12	2.01-2.38	53.39±3.94	49.09-59.80	3.22±0.12	3.06-3.41
Polytrichum formosum (M)	AG	NA	NA	NA	8	54.82±8.28	43.14-70.79	27.69±3.82	20.50-32.98	15.54±4.36	7.53-20.95	1.95±0.59	1.18-2.93	0.00±0.00	0.00-0.00	0.65±0.13	0.39-0.84	1.88±0.20	1.51-2.16	45.18±8.28	29.21-56.86	2.93±0.12	2.76-3.09
Polytrichum formosum (K)	BG	NA	NA	NA	5	30.90±4.91	24.65-37.35	34.81±3.23	32.17-40.37	28.57±4.14	23.83-32.65	5.72±2.17	2.71-8.12	0.00±0.00	0.00-0.00	1.09±0.13	0.96-1.24	2.61±0.25	2.31-2.89	69.10±4.91	62.65-75.35	3.31±0.23	2.95-3.51
Polytrichum formosum (K)	MG	NA	NA	NA	5	33.05±7.24	23.99-44.00	34.16±2.10	31.17-36.05	26.10±5.16	17.95-31.67	6.40±3.84	2.00-12.54	0.29±0.41	0.00-0.84	1.07±0.20	0.78-1.35	2.62±0.43	2.04-3.23	66.95±7.24	56.00-76.01	3.38±0.39	2.86-3.94
Polytrichum formosum (K)	AG	NA	NA	NA	5	34.73±6.64	24.33-42.48	31.91±4.17	27.51-36.94	25.94±5.78	19.65-33.80	6.68±3.66	3.33-12.30	0.73±0.80	0.00-2.06	1.07±0.22	0.84-1.40	2.68±0.50	2.17-3.46	65.27±6.64	57.52-75.67	3.53±0.49	3.03-4.25
Polytrichum formosum (K)	BS	NA	NA	NA	5	0.00±0.00	0.00-0.00	47.76±8.85	37.46-56.76	50.65±7.97	42.09-60.72	1.59±1.20	0.00-3.30	0.00±0.00	0.00-0.00	0.54±0.10	0.44-0.64	3.11±0.22	2.89-3.34	52.24±8.85	43.24-62.54	4.11±0.08	4.00-4.22
Polytrichum formosum (K)	AS	NA	NA	NA	5	0.00±0.00	0.00-0.00	45.58±8.58	35.98-52.89	53.90±7.89	47.11-63.05	0.52±0.74	0.00-1.62	0.00±0.00	0.00-0.00	0.55±0.09	0.47-0.65	3.11±0.20	2.94-3.33	54.42±8.58	47.11-64.02	4.03±0.05	4.00-4.10
Polytrichastrum alpinum	BG	NA	NA	NA	5	52.05±6.91	45.26-59.57	28.47±4.33	23.35-33.11	16.30±2.55	12.81-18.63	3.18±0.61	2.35-3.83	0.00±0.00	0.00-0.00	0.71±0.10	0.58-0.81	2.00±0.14	1.80-2.13	47.95±6.91	40.43-54.74	3.08±0.10	2.98-3.19
Polytrichastrum alpinum	MG	NA	NA	NA	5	40.97±11.89	28.19-60.24	35.86±6.29	26.59-43.72	16.65±3.03	11.30-18.44	5.57±2.31	1.86-7.98	0.95±0.68	0.00-1.84	0.90±0.21	0.55-1.12	2.39±0.40	1.74-2.82	59.03±11.89	39.76-71.81	3.31±0.28	2.85-3.54
Polytrichastrum alpinum	AG	NA	NA	NA	5	59.56±12.02	43.76-75.94	26.37±6.09	17.10-33.71	10.21±3.40	6.27-15.15	3.42±4.43	0.69-11.28	0.44±0.90	0.00-2.04	0.59±0.26	0.32-1.00	1.88±0.56	1.41-2.83	40.44±12.02	24.06-56.24	3.04±0.69	2.64-4.25
Polytrichastrum alpinum	BS	NA	NA	NA	5	0.00±0.00	0.00-0.00	61.28±11.71	47.28-74.27	29.40±3.08	24.63-32.73	7.77±8.25	0.00-17.25	1.55±1.96	0.00-4.04	0.50±0.24	0.27-0.77	3.27±0.79	2.56-4.18	38.72±11.71	25.73-52.72	5.03±1.07	4.00-6.22
Polytrichastrum alpinum	AS	NA	NA	NA	5	0.00±0.00	0.00-0.00	69.34±4.86	62.17-75.88	27.59±3.39	23.64-30.23	2.77±5.26	0.35-12.17	0.31±0.68	0.00-1.53	0.34±0.11	0.25-0.53	2.76±0.38	2.50-3.43	30.66±4.86	24.12-37.83	4.40±0.77	4.05-5.77
Atrichum undulatum	BG	NA	NA	NA	5	73.34±5.70	63.52-77.34	20.38±3.59	16.40-25.88	5.72±2.73	2.40-9.79	0.55±0.52	0.00-1.12	0.00±0.00	0.00-0.00	0.33±0.09	0.26-0.48	1.41±0.13	1.29-1.61	26.66±5.70	22.66-36.48	2.54±0.23	2.20-2.75
Atrichum undulatum	MG	NA	NA	NA	5	76.32±3.29	72.12-81.06	17.25±3.71	13.29-23.26	6.11±1.70	4.62-8.71	0.31±0.45	0.00-0.96	0.00±0.00	0.00-0.00	0.30±0.04	0.25-0.36	1.38±0.07	1.30-1.48	23.68±3.29	18.94-27.88	2.60±0.21	2.33-2.92
Atrichum undulatum	AG	NA	NA	NA	5	83.21±3.47	79.31-86.92	13.50±1.81	11.88-16.05	2.65±1.32	1.20-4.16	0.65±0.78	0.00-1.77	0.00±0.00	0.00-0.00	0.21±0.06	0.14-0.28	1.26±0.10	1.15-1.40	16.79±3.47	13.08-20.69	2.51±0.29	2.18-2.92
Atrichum undulatum	BS	NA	NA	NA	5	0.00±0.00	0.00-0.00	98.26±0.54	97.75-99.06	1.74±0.54	0.94-2.25	0.00±0.00	0.00-0.00	0.00±0.00	0.00-0.00	0.02±0.01	0.01-0.02	2.03±0.01	2.02-2.04	1.74±0.54	0.94-2.25	4.00±0.00	4.00-4.00
Atrichum undulatum	AS	NA	NA	NA	5	0.00±0.00	0.00-0.00	98.10±1.60	96.27-100.00	1.90±1.60	0.00-3.73	0.00±0.00	0.00-0.00	0.00±0.00	0.00-0.00	0.02±0.02	0.00-0.04	2.04±0.03	2.00-2.07	1.90±1.60	0.00-3.73	4.00±0.00	4.00-4.00
Plagiomnium ellipticum	BG	NA	NA	NA	5	1.88±2.14	0.00-4.51	26.57±3.43	22.85-32.21	51.79±4.23	44.62-55.29	19.35±1.32	17.94-21.24	0.41±0.39	0.00-0.87	1.90±0.08	1.80-2.00	4.24±0.17	4.06-4.47	98.12±2.14	95.49-100.00	4.30±0.12	4.18-4.47
Plagiomnium ellipticum	MG	NA	NA	NA	5	0.00±0.00	0.00-0.00	28.91±3.35	24.39-32.37	58.83±3.54	53.26-62.27	12.26±1.85	9.49-14.36	0.00±0.00	0.00-0.00	1.83±0.04	1.78-1.89	3.91±0.11	3.74-4.05	100.00±0.00	100.00-100.00	3.91±0.11	3.74-4.05
Plagiomnium ellipticum	AG	NA	NA	NA	5	0.94±2.10	0.00-4.70	29.77±4.45	24.71-34.74	55.66±3.33	52.20-59.84	13.63±3.48	8.83-18.40	0.00±0.00	0.00-0.00	1.82±0.11	1.65-1.94	3.92±0.27	3.53-4.24	99.06±2.10	95.30-100.00	3.95±0.22	3.65-4.24
Plagiomnium undulatum	BG	NA	NA	NA	5	29.64±4.32	25.75-36.66	46.46±3.80	42.58-51.26	20.77±3.08	16.15-24.79	3.13±1.25	1.77-4.76	0.00±0.00	0.00-0.00	0.97±0.07	0.86-1.06	2.31±0.13	2.15-2.50	70.36±4.32	63.34-74.25	2.86±0.15	2.71-3.08
Plagiomnium undulatum	MG	NA	NA	NA	5	46.43±8.01	33.77-53.28	37.97±4.96	33.13-45.76	14.41±3.13	10.95-18.93	1.20±0.45	0.60-1.72	0.00±0.00	0.00-0.00	0.70±0.11	0.60-0.88	1.90±0.14	1.75-2.13	53.57±8.01	46.72-66.23	2.67±0.05	2.61-2.73
Plagiomnium undulatum	AG	NA	NA	NA	5	50.70±6.68	39.30-56.45	35.99±5.30	32.21-45.31	12.73±1.88	9.53-14.41	0.57±0.44	0.00-0.99	0.00±0.00	0.00-0.00	0.63±0.09	0.54-0.77	1.78±0.11	1.64-1.95	49.30±6.68	43.55-60.70	2.59±0.08	2.47-2.69
Bryum moravicum	BG	NA	NA	NA	5	7.25±10.31	0.00-22.07	53.44±8.00	41.73-63.90	33.65±5.69	26.65-41.47	5.66±2.28	3.51-8.89	0.00±0.00	0.00-0.00	1.38±0.18	1.19-1.55	2.94±0.30	2.60-3.27	92.75±10.31	77.93-100.00	3.09±0.21	2.87-3.27
Bryum moravicum	MG	NA	NA	NA	5	0.00±0.00	0.00-0.00	66.35±2.44	62.70-68.86	29.51±1.84	27.67-31.94	4.14±0.77	3.32-5.36	0.00±0.00	0.00-0.00	1.38±0.03	1.34-1.43	2.84±0.08	2.76-2.96	100.00±0.00	100.00-100.00	2.84±0.08	2.76-2.96
Bryum moravicum	AG	NA	NA	NA	5	0.00±0.00	0.00-0.00	74.32±1.96	71.91-76.86	24.39±1.12	23.14-25.92	1.30±1.06	0.00-2.95	0.00±0.00	0.00-0.00	1.27±0.03	1.23-1.31	2.57±0.08	2.46-2.68	100.00±0.00	100.00-100.00	2.57±0.08	2.46-2.68
Bryum moravicum	BS	NA	NA	NA	4	0.00±0.00	0.00-0.00	31.93±1.33	29.97-32.83	66.15±0.93	65.18-66.96	1.82±0.76	0.83-2.67	0.11±0.21	0.00-0.43	0.70±0.02	0.69-0.74	3.45±0.08	3.39-3.56	68.07±1.33	67.17-70.03	4.12±0.07	4.05-4.23
Bryum moravicum	AS	NA	NA	NA	4	0.00±0.00	0.00-0.00	45.21±1.57	43.52-46.56	52.98±1.83	50.60-54.92	1.82±0.89	0.75-2.87	0.00±0.00	0.00-0.00	0.57±0.02	0.54-0.58	3.17±0.05	3.10-3.20	54.79±1.57	53.44-56.48	4.13±0.07	4.06-4.21
Dicranum scoparium	BG	NA	NA	NA	5	49.65±13.35	30.77-68.27	34.59±9.12	21.93-47.51	11.71±3.33	6.76-15.69	3.78±1.34	2.73-6.03	0.27±0.31	0.00-0.75	0.70±0.19	0.45-0.97	2.00±0.26	1.65-2.37	50.35±13.35	31.73-69.23	3.00±0.06	2.94-3.07
Dicranum scoparium	MG	NA	NA	NA	5	49.27±9.09	41.97-64.20	35.01±4.81	26.80-39.07	11.09±2.48	7.33-13.15	4.21±1.98	1.67-6.80	0.41±0.37	0.00-0.77	0.71±0.16	0.46-0.85	2.04±0.30	1.60-2.31	50.73±9.09	35.80-58.03	3.02±0.27	2.69-3.28
Dicranum scoparium	AG	NA	NA	NA	5	21.90±5.20	17.63-30.95	59.58±3.44	56.37-64.91	14.15±3.07	9.39-17.95	3.85±1.18	2.40-5.46	0.53±0.30	0.22-0.93	1.02±0.10	0.85-1.09	2.37±0.18	2.10-2.54	78.10±5.20	69.05-82.37	2.75±0.16	2.59-2.92
Dicranum scoparium	BS	NA	NA	NA	5	0.00±0.00	0.00-0.00	40.94±4.46	37.04-47.98	54.55±6.07	44.00-58.92	4.24±1.59	2.68-6.67	0.27±0.60	0.00-1.35	0.64±0.03	0.60-0.67	3.38±0.09	3.26-3.47	59.06±4.46	52.02-62.96	4.35±0.27	4.19-4.82
Dicranum scoparium	AS	NA	NA	NA	5	0.00±0.00	0.00-0.00	27.02±4.60	22.18-34.45	65.96±3.58	60.29-69.09	7.02±2.50	4.90-10.58	0.00±0.00	0.00-0.00	0.80±0.06	0.71-0.87	3.74±0.17	3.52-3.93	72.98±4.60	65.55-77.82	4.38±0.12	4.27-4.56
Brachythecium rivulare	BG	NA	NA	NA	5	83.17±4.10	76.69-86.98	11.70±1.95	9.52-13.80	4.81±1.95	3.22-8.11	0.32±0.72	0.00-1.60	0.00±0.00	0.00-0.00	0.22±0.07	0.17-0.35	1.28±0.12	1.20-1.49	16.83±4.10	13.02-23.31	2.64±0.27	2.44-3.11
Brachythecium rivulare	MG	NA	NA	NA	5	86.28±3.98	79.82-90.33	10.56±2.31	8.66-14.35	3.17±1.79	1.01-5.83	0.00±0.00	0.00-0.00	0.00±0.00	0.00-0.00	0.17±0.06	0.11-0.26	1.20±0.07	1.12-1.32	13.72±3.98	9.67-20.18	2.44±0.15	2.21-2.58
Brachythecium rivulare	AG	NA	NA	NA	5	89.00±3.16	85.21-92.30	10.01±2.99	7.70-14.79	0.99±1.37	0.00-2.75	0.00±0.00	0.00-0.00	0.00±0.00	0.00-0.00	0.12±0.04	0.08-0.17	1.13±0.05	1.08-1.19	11.00±3.16	7.70-14.79	2.17±0.23	2.00-2.43
Brachythecium rivulare	BS	NA	NA	NA	5	0.00±0.00	0.00-0.00	87.03±4.35	81.31-91.77	11.96±3.17	8.23-16.63	0.89±1.23	0.00-2.39	0.12±0.28	0.00-0.62	0.14±0.06	0.08-0.21	2.31±0.15	2.16-2.50	12.97±4.35	8.23-18.69	4.30±0.46	4.00-5.04
Brachythecium rivulare	AS	NA	NA	NA	5	0.00±0.00	0.00-0.00	94.19±0.65	93.47-95.14	5.81±0.65	4.86-6.53	0.00±0.00	0.00-0.00	0.00±0.00	0.00-0.00	0.06±0.01	0.05-0.07	2.12±0.01	2.10-2.13	5.81±0.65	4.86-6.53	4.00±0.00	4.00-4.00
Eurhynchium striatum	BG	NA	NA	NA	5	79.11±2.87	76.20-82.91	15.03±1.38	13.42-16.63	4.29±1.02	2.74-5.39	1.57±0.91	0.42-2.34	0.00±0.00	0.00-0.00	0.28±0.05	0.21-0.34	1.39±0.10	1.25-1.48	20.89±2.87	17.09-23.80	2.84±0.28	2.47-3.13
Eurhynchium striatum	MG	NA	NA	NA	5	85.87±2.55	82.02-89.01	11.15±1.94	8.97-14.12	2.49±0.77	2.02-3.86	0.49±0.50	0.00-1.18	0.00±0.00	0.00-0.00	0.18±0.03	0.13-0.22	1.22±0.04	1.15-1.26	14.13±2.55	10.99-17.98	2.56±0.18	2.37-2.82
Eurhynchium striatum	AG	NA	NA	NA	5	83.68±4.56	77.21-87.42	11.82±1.70	10.13-14.16	3.64±2.14	1.92-6.62	0.85±0.78	0.00-2.01	0.00±0.00	0.00-0.00	0.22±0.08	0.16-0.33	1.29±0.13	1.18-1.48	16.32±4.56	12.58-22.79	2.69±0.31	2.33-3.11
Physcomitrella patens	BG	NA	NA	NA	5	0.00±0.00	0.00-0.00	60.11±6.93	52.71-68.48	31.25±4.37	24.80-35.74	7.80±2.24	5.95-10.99	0.83±0.97	0.00-2.24	1.49±0.11	1.39-1.61	3.21±0.32	2.94-3.59	100.00±0.00	100.00-100.00	3.21±0.32	2.94-3.59
Physcomitrella patens	MG	NA	NA	NA	4	0.00±0.00	0.00-0.00	55.11±6.16	48.53-60.97	35.86±2.21	33.44-37.98	7.99±3.42	4.49-11.73	1.04±0.94	0.00-2.27	1.55±0.11	1.44-1.68	3.34±0.36	2.96-3.77	100.00±0.00	100.00-100.00	3.34±0.36	2.96-3.77
Physcomitrella patens	AG	NA	NA	NA	5	0.00±0.00	0.00-0.00	66.74±3.24	63.02-70.12	29.50±2.84	26.28-33.13	3.25±0.58	2.30-3.84	0.50±0.35	0.00-0.93	1.38±0.04	1.33-1.41	2.86±0.09	2.75-2.96	100.00±0.00	100.00-100.00	2.86±0.09	2.75-2.96
Pohlia drummondii	BG	NA	NA	NA	5	0.31±0.69	0.00-1.55	68.58±3.03	64.04-71.08	30.93±3.50	27.37-35.96	0.18±0.39	0.00-0.88	0.00±0.00	0.00-0.00	1.31±0.04	1.26-1.36	2.63±0.07	2.53-2.72	99.69±0.69	98.45-100.00	2.63±0.06	2.56-2.72
Pohlia drummondii	MG	NA	NA	NA	5	0.65±0.91	0.00-1.82	77.79±1.87	74.85-79.95	21.56±2.09	20.05-25.15	0.00±0.00	0.00-0.00	0.00±0.00	0.00-0.00	1.21±0.03	1.18-1.25	2.42±0.05	2.38-2.50	99.35±0.91	98.18-100.00	2.43±0.04	2.40-2.50
Pohlia drummondii	AG	NA	NA	NA	5	4.70±3.07	0.00-8.09	87.58±3.03	85.26-92.60	7.71±1.70	6.65-10.71	0.00±0.00	0.00-0.00	0.00±0.00	0.00-0.00	1.03±0.04	0.99-1.07	2.11±0.05	2.05-2.18	95.30±3.07	91.91-100.00	2.16±0.03	2.14-2.22
EXPERIMENT 2
						1C	1C	2C	2C	4C	4C	8C	8C	16C	16C	EI	EI	MCL	MCL	%E	%E	E4P	E4P
Species	Thalli part	Stage	Organ	Organ part	No	Mean±SD	Min-Max	Mean±SD	Min-Max	Mean±SD	Min-Max	Mean±SD	Min-Max	Mean±SD	Min-Max	Mean±SD	Min-Max	Mean±SD	Min-Max	Mean±SD	Min-Max	Mean±SD	Min-Max
Physcomitrella patens	BG	StageI	NA	NA	5	0.00±0.00	0.00-0.00	56.24±5.24	49.68-61.85	34.14±2.16	31.96-37.22	8.06±2.53	5.29-10.77	1.55±0.88	0.63-2.63	1.55±0.09	1.45-1.66	3.38±0.31	3.05-3.72	100.00±0.00	100.00-100.00	3.38±0.31	3.05-3.72
Physcomitrella patens	BG	StageII	NA	NA	5	0.00±0.00	0.00-0.00	49.79±1.84	47.42-52.57	38.12±2.68	34.84-41.18	9.62±1.30	7.65-11.03	2.47±0.44	1.82-2.97	1.65±0.03	1.62-1.68	3.69±0.10	3.54-3.77	100.00±0.00	100.00-100.00	3.69±0.10	3.54-3.77
Physcomitrella patens	BG	StageIII	NA	NA	5	0.00±0.00	0.00-0.00	60.11±6.93	52.71-68.48	31.25±4.37	24.80-35.74	7.80±2.24	5.95-10.99	0.83±0.97	0.00-2.24	1.49±0.11	1.39-1.61	3.21±0.32	2.94-3.59	100.00±0.00	100.00-100.00	3.21±0.32	2.94-3.59
Physcomitrella patens	MG	StageII	NA	NA	5	0.00±0.00	0.00-0.00	63.27±3.81	57.69-68.22	31.67±2.60	29.33-35.97	4.52±1.48	2.44-6.55	0.54±0.58	0.00-1.39	1.42±0.06	1.34-1.50	2.98±0.18	2.73-3.21	100.00±0.00	100.00-100.00	2.98±0.18	2.73-3.21
Physcomitrella patens	MG	StageIII	NA	NA	4	0.00±0.00	0.00-0.00	55.11±6.16	48.53-60.97	35.86±2.21	33.44-37.98	7.99±3.42	4.49-11.73	1.04±0.94	0.00-2.27	1.55±0.11	1.44-1.68	3.34±0.36	2.96-3.77	100.00±0.00	100.00-100.00	3.34±0.36	2.96-3.77
Physcomitrella patens	AG	StageIII	NA	NA	5	0.00±0.00	0.00-0.00	66.74±3.24	63.02-70.12	29.50±2.84	26.28-33.13	3.25±0.58	2.30-3.84	0.50±0.35	0.00-0.93	1.38±0.04	1.33-1.41	2.86±0.09	2.75-2.96	100.00±0.00	100.00-100.00	2.86±0.09	2.75-2.96
Pohlia drummondii	BG	StageI	NA	NA	5	0.00±0.00	0.00-0.00	63.55±2.17	60.60-65.74	36.19±2.01	34.26-39.40	0.26±0.59	0.00-1.32	0.00±0.00	0.00-0.00	1.37±0.02	1.34-1.39	2.74±0.06	2.69-2.81	100.00±0.00	100.00-100.00	2.74±0.06	2.69-2.81
Pohlia drummondii	BG	StageII	NA	NA	5	6.06±1.91	3.75-8.51	69.50±3.16	65.85-73.40	23.13±4.94	15.89-29.05	1.31±0.80	0.00-2.20	0.00±0.00	0.00-0.00	1.20±0.06	1.12-1.28	2.48±0.10	2.36-2.62	93.94±1.91	91.49-96.25	2.58±0.08	2.49-2.69
Pohlia drummondii	BG	StageIII	NA	NA	5	0.31±0.69	0.00-1.55	68.58±3.03	64.04-71.08	30.93±3.50	27.37-35.96	0.18±0.39	0.00-0.88	0.00±0.00	0.00-0.00	1.31±0.04	1.26-1.36	2.63±0.07	2.53-2.72	99.69±0.69	98.45-100.00	2.63±0.06	2.56-2.72
Pohlia drummondii	MG	StageII	NA	NA	5	1.34±1.84	0.00-3.53	78.66±4.02	72.44-81.95	20.00±4.46	15.98-27.56	0.00±0.00	0.00-0.00	0.00±0.00	0.00-0.00	1.19±0.06	1.12-1.28	2.39±0.10	2.28-2.55	98.66±1.84	96.47-100.00	2.40±0.09	2.33-2.55
Pohlia drummondii	MG	StageIII	NA	NA	5	0.65±0.91	0.00-1.82	77.79±1.87	74.85-79.95	21.56±2.09	20.05-25.15	0.00±0.00	0.00-0.00	0.00±0.00	0.00-0.00	1.21±0.03	1.18-1.25	2.42±0.05	2.38-2.50	99.35±0.91	98.18-100.00	2.43±0.04	2.40-2.50
Pohlia drummondii	AG	StageIII	NA	NA	5	4.70±3.07	0.00-8.09	87.58±3.03	85.26-92.60	7.71±1.70	6.65-10.71	0.00±0.00	0.00-0.00	0.00±0.00	0.00-0.00	1.03±0.04	0.99-1.07	2.11±0.05	2.05-2.18	95.30±3.07	91.91-100.00	2.16±0.03	2.14-2.22
EXPERIMENT 3
						1C	1C	2C	2C	4C	4C	8C	8C	16C	16C	EI	EI	MCL	MCL	%E	%E	E4P	E4P
Species	Thalli part	Stage	Organ	Organ part	No	Mean±SD	Min-Max	Mean±SD	Min-Max	Mean±SD	Min-Max	Mean±SD	Min-Max	Mean±SD	Min-Max	Mean±SD	Min-Max	Mean±SD	Min-Max	Mean±SD	Min-Max	Mean±SD	Min-Max
Plagiomnium ellipticum	NA	NA	C	B	3	0.74±1.29	0.00-2.23	22.46±2.17	20.13-24.42	49.43±1.48	47.73-50.46	26.72±2.24	24.47-28.96	0.64±0.58	0.00-1.11	2.04±0.07	1.97-2.10	4.67±0.20	4.46-4.85	99.26±1.29	97.77-100.00	4.70±0.16	4.53-4.85
Plagiomnium ellipticum	NA	NA	C	M	3	0.00±0.00	0.00-0.00	21.35±1.70	19.76-23.13	56.03±3.28	53.36-59.68	22.37±4.65	17.18-26.14	0.25±0.43	0.00-0.75	2.02±0.07	1.94-2.08	4.50±0.26	4.22-4.74	100.00±0.00	100.00-100.00	4.50±0.26	4.22-4.74
Plagiomnium ellipticum	NA	NA	C	A	3	3.30±1.97	1.10-4.90	37.48±4.54	32.27-40.57	47.10±2.71	44.18-49.54	12.11±4.64	7.91-17.09	0.00±0.00	0.00-0.00	1.68±0.13	1.58-1.83	3.64±0.33	3.38-4.01	96.70±1.97	95.10-98.90	3.72±0.28	3.50-4.04
Plagiomnium ellipticum	NA	NA	PBG	B	3	0.00±0.00	0.00-0.00	19.61±5.38	14.67-25.33	62.35±3.38	58.47-64.67	18.03±2.34	16.20-20.67	0.00±0.00	0.00-0.00	1.98±0.08	1.91-2.06	4.33±0.20	4.14-4.53	100.00±0.00	100.00-100.00	4.33±0.20	4.14-4.53
Plagiomnium ellipticum	NA	NA	PBG	M	3	0.00±0.00	0.00-0.00	20.36±1.89	18.60-22.36	64.80±3.34	60.97-67.06	14.84±1.64	13.51-16.67	0.00±0.00	0.00-0.00	1.94±0.01	1.93-1.96	4.19±0.04	4.14-4.22	100.00±0.00	100.00-100.00	4.19±0.04	4.14-4.22
Plagiomnium ellipticum	NA	NA	PBG	A	3	1.23±2.14	0.00-3.70	40.36±9.09	30.73-48.79	53.16±8.15	44.18-60.11	5.25±3.38	3.26-9.15	0.00±0.00	0.00-0.00	1.62±0.16	1.47-1.78	3.37±0.36	3.05-3.75	98.77±2.14	96.30-100.00	3.39±0.32	3.12-3.75
Plagiomnium ellipticum	NA	NA	PMG	B	3	0.00±0.00	0.00-0.00	27.24±2.39	24.70-29.45	60.80±4.40	55.73-63.68	11.96±3.04	8.76-14.81	0.00±0.00	0.00-0.00	1.85±0.03	1.81-1.88	3.93±0.12	3.80-4.00	100.00±0.00	100.00-100.00	3.93±0.12	3.80-4.00
Plagiomnium ellipticum	NA	NA	PMG	M	3	0.00±0.00	0.00-0.00	18.47±1.57	16.99-20.11	66.59±4.07	63.80-71.25	14.94±4.39	10.44-19.22	0.00±0.00	0.00-0.00	1.96±0.05	1.92-2.02	4.23±0.19	4.05-4.43	100.00±0.00	100.00-100.00	4.23±0.19	4.05-4.43
Plagiomnium ellipticum	NA	NA	PMG	A	3	0.62±1.08	0.00-1.87	36.51±7.78	31.03-45.41	57.26±7.56	48.98-63.79	5.60±2.11	3.74-7.89	0.00±0.00	0.00-0.00	1.68±0.11	1.55-1.75	3.48±0.25	3.19-3.65	99.38±1.08	98.13-100.00	3.49±0.23	3.23-3.65
Plagiomnium ellipticum	NA	NA	PAG	B	3	0.00±0.00	0.00-0.00	19.21±6.55	14.98-26.75	60.56±1.55	59.52-62.35	20.23±8.10	10.90-25.50	0.00±0.00	0.00-0.00	2.01±0.15	1.84-2.11	4.42±0.46	3.90-4.72	100.00±0.00	100.00-100.00	4.42±0.46	3.90-4.72
Plagiomnium ellipticum	NA	NA	PAG	M	3	0.00±0.00	0.00-0.00	18.27±0.52	17.73-18.78	61.11±1.04	59.91-61.80	20.62±1.51	19.60-22.35	0.00±0.00	0.00-0.00	2.02±0.02	2.01-2.05	4.46±0.07	4.41-4.54	100.00±0.00	100.00-100.00	4.46±0.07	4.41-4.54
Plagiomnium ellipticum	NA	NA	PAG	A	3	0.00±0.00	0.00-0.00	30.22±5.66	24.74-36.04	59.52±3.51	56.40-63.31	10.26±2.37	7.55-11.95	0.00±0.00	0.00-0.00	1.80±0.08	1.72-1.87	3.81±0.21	3.58-3.98	100.00±0.00	100.00-100.00	3.81±0.21	3.58-3.98
Polytrichum formosum	NA	NA	C	B	3	3.91±1.67	2.21-5.54	30.82±1.23	29.52-31.97	56.09±4.91	50.87-60.62	9.18±2.75	6.19-11.62	0.00±0.00	0.00-0.00	1.71±0.02	1.69-1.72	3.63±0.06	3.56-3.68	96.09±1.67	94.46-97.79	3.74±0.11	3.62-3.82
Polytrichum formosum	NA	NA	C	M	3	8.13±3.89	4.67-12.35	35.33±7.27	27.52-41.90	45.95±3.99	41.64-49.50	10.58±7.18	4.12-18.31	0.00±0.00	0.00-0.00	1.59±0.22	1.38-1.81	3.47±0.54	2.96-4.04	91.87±3.89	87.65-95.33	3.68±0.48	3.23-4.19
Polytrichum formosum	NA	NA	C	A	3	17.99±4.50	12.80-20.72	40.72±3.75	36.86-44.36	36.02±3.82	32.37-39.99	5.27±4.41	2.54-10.35	0.00±0.00	0.00-0.00	1.29±0.17	1.17-1.48	2.86±0.38	2.59-3.29	82.01±4.50	79.28-87.20	3.25±0.33	3.01-3.63
Polytrichum formosum	NA	NA	PBG	B	3	64.35±3.17	61.87-67.93	23.04±2.63	20.00-24.56	11.33±0.92	10.57-12.36	1.28±0.29	1.02-1.60	0.00±0.00	0.00-0.00	0.50±0.04	0.45-0.53	1.66±0.05	1.60-1.70	35.65±3.17	32.07-38.13	2.85±0.02	2.84-2.88
Polytrichum formosum	NA	NA	PBG	M	3	79.48±2.03	77.64-81.66	13.66±1.11	12.60-14.81	6.45±1.18	5.20-7.54	0.41±0.37	0.00-0.70	0.00±0.00	0.00-0.00	0.28±0.03	0.25-0.30	1.36±0.03	1.32-1.38	20.52±2.03	18.34-22.36	2.75±0.08	2.67-2.83
Polytrichum formosum	NA	NA	PBG	A	3	82.29±0.53	81.81-82.85	14.34±1.99	12.28-16.26	3.22±1.24	1.93-4.40	0.16±0.27	0.00-0.47	0.00±0.00	0.00-0.00	0.21±0.01	0.20-0.22	1.25±0.03	1.22-1.29	17.71±0.53	17.15-18.19	2.42±0.24	2.21-2.68
Polytrichum formosum	NA	NA	PMG	B	3	64.77±10.52	53.95-74.97	20.90±6.00	13.98-24.52	12.50±5.44	9.05-18.77	1.83±1.02	0.73-2.75	0.00±0.00	0.00-0.00	0.51±0.17	0.38-0.70	1.71±0.25	1.55-2.00	35.23±10.52	25.03-46.05	3.02±0.29	2.69-3.20
Polytrichum formosum	NA	NA	PMG	M	3	81.26±3.01	78.93-84.67	11.34±0.66	10.80-12.08	6.31±2.00	4.00-7.48	1.09±0.51	0.54-1.54	0.00±0.00	0.00-0.00	0.27±0.06	0.20-0.32	1.38±0.10	1.27-1.45	18.74±3.01	15.33-21.07	3.00±0.23	2.73-3.15
Polytrichum formosum	NA	NA	PMG	A	3	83.94±1.51	82.52-85.52	12.64±1.97	10.38-13.93	3.41±0.99	2.28-4.10	0.00±0.00	0.00-0.00	0.00±0.00	0.00-0.00	0.19±0.02	0.18-0.21	1.23±0.02	1.21-1.25	16.06±1.51	14.48-17.48	2.43±0.14	2.28-2.57
Polytrichum formosum	NA	NA	PAG	B	3	60.89±14.00	46.17-74.02	22.62±5.50	16.32-26.43	13.41±7.71	8.12-22.26	3.08±2.94	1.23-6.47	0.00±0.00	0.00-0.00	0.59±0.27	0.37-0.89	1.84±0.46	1.51-2.37	39.11±14.00	25.98-53.83	3.08±0.42	2.72-3.55
Polytrichum formosum	NA	NA	PAG	M	3	81.01±3.93	76.78-84.55	13.99±5.15	10.64-19.91	3.64±2.92	0.78-6.62	1.35±1.04	0.51-2.52	0.00±0.00	0.00-0.00	0.25±0.05	0.20-0.29	1.34±0.08	1.26-1.40	18.99±3.93	15.45-23.22	2.81±0.22	2.66-3.06
Polytrichum formosum	NA	NA	PAG	A	3	81.45±4.95	77.09-86.83	14.89±3.43	11.34-18.18	3.66±1.60	1.83-4.73	0.00±0.00	0.00-0.00	0.00±0.00	0.00-0.00	0.22±0.07	0.15-0.28	1.26±0.08	1.17-1.32	18.55±4.95	13.17-22.91	2.38±0.09	2.28-2.45
Gametophyte: EI = (0 × n1C + 1 × n2C + 2 × n4C + 3 × n8C + …) / (n1C + n2C + n4C + n8C + …). Sporophyte: EI = (0 × n2C + 1 × n4C + 2 × n8C + 3 × n16C + …) / (n2C + n4C + n8C + n16C + …). References: Barow, M.; Meister, A. Endopolyploidy in seed plants is differently correlated to systematics, organ, life strategy and genome size. Plant Cell and Environment 2003, 26, 571-584, doi:10.1046/j.1365-30…
Gametophyte: MCL = (1 × n1C + 2 × n2C + 4 × n4C + 8 × n8C + …) / (n1C + n2C + n4C + n8C + …). Sporophyte: MCL = (2 × n2C + 4 × n4C + 8 × n8C + 16 × n16C + …) / (n2C + n4C + n8C + n16C + …). References: Lemontey, C.; Mousset-Déclas, C.; Munier-Jolain, N.; Boutin, J.P. Maternal genotype influences pea seed size by controlling both mitotic activity during early embryogenesis and final endoreduplicat…
Gametophyte: %E = 100 * (n2C + n4C + n8C + …) / (n1C + n2C + n4C + n8C + …). Sporophyte: %E = 100 * (n4C + n8C + n16C + …) / (n2C + n4C + n8C + n16C + …). Reference: Dilkes, B.P.; Dante, R.A.; Coelho, C.; Larkins, B.A. Genetic analyses of endoreduplication in Zea mays endosperm: Evidence of sporophytic and zygotic maternal control. Genetics 2002, 160, 1163-1177.
Gametophyte: E4P = (2 × n2C + 4 × n4C + 8 × n8C + …) / (n2C + n4C + n8C + …). Sporophyte: E4P = (4 × n4C + 8 × n8C + 16 × n16C + …) / (n4C + n8C + n16C + …). Reference: Dilkes, B.P.; Dante, R.A.; Coelho, C.; Larkins, B.A. Genetic analyses of endoreduplication in Zea mays endosperm: Evidence of sporophytic and zygotic maternal control. Genetics 2002, 160, 1163-1177.
n1C, n2C, n4C, n8C, 16C… are nuclei counts of corresponding ploidy level classes (1C, 2C, 4C, 8C, 16C…).
